# Supplementary material for: Impact of Multidrug-Resistant Uropathogens on Mortality in Elderly Patients with Urinary Tract Infections: A Multicenter Retrospective Study
Source: Diagnostics (Basel). 2026 Jun 2;16(11):1708. doi: 10.3390/diagnostics16111708 (PMC13256847; doi:10.3390/diagnostics16111708)
Supplement: Supplementary file 1 [file diagnostics-16-01708-s001.zip]

Archive with 1 entries (1 files):
- diagnostics-4266949-supplementary.pdf
